# Supplementary material for: Meat Consumption and Risk of Metabolic Syndrome: Results from the Korean Population and a Meta-Analysis of Observational Studies
Source: Nutrients. 2018 Mar 22;10(4):390. doi: 10.3390/nu10040390 (PMC5946175; doi:10.3390/nu10040390)
Supplement: Supplementary file 1 [file nutrients-10-00390-s001.zip]

Archive with 6 entries (6 files):
- PRISMA 2009 checklist.doc
- Supplement Data(KNHANES METHODS).docx
- Supplementary Table 1.docx
- Supplementary Table 2.docx
- Supplementary Table 3.docx
- Supplementary Table 4.docx
